# Supplementary material for: Using an RNA Aptamer to Inhibit the Action of Effector Proteins of Plant Pathogens
Source: Int J Mol Sci. 2023 Nov 22;24(23):16604. doi: 10.3390/ijms242316604 (PMC10705891; doi:10.3390/ijms242316604)
Supplement: Supplementary file 1 [file ijms-24-16604-s001.zip]

Archive with 1 entries (1 files):
- ijms-2682455-supplementary.pdf
